# Supplementary material for: Outbreak of IncX8 Plasmid–Mediated KPC-3–Producing Enterobacterales Infection, China
Source: Emerg Infect Dis. 2022 Jul;28(7):1421–30. doi: 10.3201/eid2807.212181 (PMC9239885; doi:10.3201/eid2807.212181)
Supplement: Appendix 2 — Additional information about an outbreak of IncX8 plasmid–mediated KPC-3–producing Enterobacterales infection, China. [file 21-2181-Techapp-s2.xlsx]

## Sheet: Appendix 2 Table 1
Article DOI: https://doi.org/10.3201/eid2807.212181
Outbreak of IncX8 Plasmid–Mediated KPC-3–Producing Enterobacterales Infection, China
Appendix 2
Appendix 2 Table 1. Antimicrobial susceptibility of KPC-3-producing Enterobacteriaceae isolates and their E. coli EC600 transformants
Isolates	MIC (mg/L)
	FOX	CTX	ATM	FEP	CAZ	CZA		TZP	IPM	MEM	GEN	AMK	TCY	TGC		SXT	SAM	LVX	AMC	PB
S. marcescens (18)	≥32	≥64	≥16	≥16	≥128	≤0.5/4~4/4		≥128/4	≥16	≥16	≤1	≤16	≤2	0.5~1		≤0.5/9.5	≥32/16	≤0.12	≥32/16	≤0.5~2
						≤0.5/4	0.056							0.5	0.389					≤0.5	0.222
						1/4	0.444							1	0.611					1	0.333
						2/4	0.444													2	0.445
						4/4	0.056
K. pneumoniae
FK3015	32	32	≥16	≥16	128	1/4		≥128/4	≥16	≥16	≤1	≤16	≤2	0.5		≤0.5/9.5	≥32/16	≤0.12	≥32/16	2
FK3018	32	32	≥16	≥16	≥128	1/4		≥128/4	≥16	≥16	≤1	≤16	≤2	1		≤0.5/9.5	≥32/16	≤0.12	≥32/16	1
FK3112	≥32	64	≥16	≥16	≥128	1/4		≥128/4	≥16	≥16	≤1	≤16	4	2		≤0.5/9.5	≥32/16	0.5	≥32/16	1
E. hormaechei
CG2126	>32	>64	≥16	≥16	≥128	≥16/4		≥128/4	4	16	≤1	≤16	16	1		≥4/76	≥32/16	8	≥32/16	≤0.5
CG2039	>32	32	≥16	2	128	≤0.5/4		≥128/4	0.5	0.12	≤1	≤16	≤2	1		≤0.5/9.5	≥32/16	≤0.12	≥32/16	≤0.5
E. coli
DC2110	32	>64	≥16	≥16	≥128	≤0.5/4		≥128/4	8	≥16	≤1	≤16	≤2	≤0.25		≤0.5/9.5	≥32/16	1	≥32/16	≤0.5
P. mirabilis
CG2128	≤8	4	≥16	8	128	≤0.5/4		≤16/4	8	2	≤1	≤16	16	1		2/1	8/16	4	8/16	1
Transconjugants
EC600	≤8	≤0.12	≤4	≤0.5	≤0.25	≤0.5/4		≤16/4	≤0.25	≤0.06	≤1	≤16	≤2	≤0.25		≤0.5/9.5	≤8/4	0.25	8/16	≤0.5
CG2111-T	32	>64	≥16	≥16	≥128	1/4		≥128/4	≥16	≥16	≤1	≤16	≤2	≤0.25		≤0.5/9.5	≥32/16	0.25	≥32/16	2
CG2114-T	32	64	≥16	≥16	≥128	1/4		≥128/4	8	≥16	≤1	≤16	≤2	≤0.25		≤0.5/9.5	≥32/16	0.25	≥32/16	2
CG2115-T	32	32	≥16	≥16	≥128	1/4		≥128/4	8	16	≤1	≤16	≤2	≤0.25		≤0.5/9.5	≥32/16	0.25	≥32/16	1
CG2117-T	32	64	≥16	≥16	≥128	1/4		≥128/4	8	≥16	≤1	≤16	≤2	≤0.25		≤0.5/9.5	≥32/16	0.25	≥32/16	1
CG2118-T	32	64	≥16	≥16	≥128	1/4		≥128/4	16	≥16	≤1	≤16	≤2	≤0.25		≤0.5/9.5	≥32/16	0.25	≥32/16	2
FK3015-T	32	64	≥16	≥16	≥128	1/4		≥128/4	8	16	≤1	≤16	≤2	≤0.25		≤0.5/9.5	≥32/16	0.25	≥32/16	2
FK3018-T	32	64	≥16	≥16	≥128	1/4		≥128/4	8	16	≤1	≤16	≤2	≤0.25		≤0.5/9.5	≥32/16	0.25	≥32/16	1
Control
ATCC25922	≤8	≤0.12	≤4	≤0.5	≤0.25	≤0.5/4		≤16/4	≤0.25	≤0.06	≤1	≤16	≤2	≤0.25		≤0.5/9.5	≤8/4	≤0.12	≤8/4	≤0.5
MIC, minimum inhibitory concentration; FOX, cefoxitin; CTX, cefotaxime; ATM, aztreonam; FEP, cefepime; CAZ, ceftazidime; CZA, ceftazidime-avibactam; TZP, piperacillin-tazobactam; IPM, imipenem; MEM, meropenem; GEN, gentamicin; AMK, amikacin; TCY, tetracycline; TGC, tigecycline; SXT, trimethoprim/sulfamethoxazole; SAM, ampicillin/sulbactam; LVX, Levofloxacin; AMC, amoxicillin/clavulanic; PB, polym…
“-”, Transconjugant of the corresponding strain.

## Sheet: Appendix 2 Table 2
Article DOI: https://doi.org/10.3201/eid2807.212181
Outbreak of IncX8 Plasmid–Mediated KPC-3–Producing Enterobacterales Infection, China
Appendix 2
Appendix 2 Table 2. Information on the 24 patients.
Patients	Species	Years old	Gender	Isolates	Time of addimission	Time of Isolation	Time of Discharge	Source	Ward	Major diagnosis	Invasive devices			Underlying diseases	AMR genes	STs	blaKPC-3 plasmid	Clinical outcomes
1	P. mirabilis	88	Male	CG2128	2020.1.29	2021.4.28	/	sputum	ICU-1	Pneumonia	Yes			Hypoproteinemia	blaKPC-3, blaCARB,catA4, sul1, tet(J)	NA	pCG2111_KPC-3	Being hospitalized
2	S.marcescens	82	Male	CG2127	2020.6.4	2021.4.28	2021.8.10	sputum	ICU-1	Pneumonia	Yes			Hypoproteinemia.	blaKPC-3, aac(6'), blaSRT	NA	pCG2111_KPC-3	Delirious, discharge
3	E. coli	91	Male	DC2110	2020.6.28	2021.5.21	2021.8.7	sputum	ICU-1	Pneumonia	Yes	Yes		Type 2 diabetes mellitus	blaKPC-3,blaEC-5,mdf(A)	NA	pCG2111_KPC-3	Delirious, discharge
4	S.marcescens	94	Male	CG2133	2020.7.10	2021.5.31	2021.8.6	sputum	ICU-2	Acute lower respiratory infections	Yes	Yes		Type 2 diabetes mellitus	blaKPC-3, aac(6'), blaSRT	NA	pCG2111_KPC-3	Died
5	S.marcescens	74	Male	CG2008	2020.7.28	2020.8.2	2021.2.5	sputum	ICU-1	Inhalation pneumonia	Yes		Yes	Type 2 diabetes mellitus	blaKPC-3, aac(6'), blaSRT	NA	pCG2111_KPC-3	Delirious, discharge
6	K. pneumoniae	51	Male	FK3015	2020.8.29	2020.9.2	2020.9.9	sputum	ICU-2	Pulmonary embolism	Yes	Yes	Yes	Hypertension	blaKPC-3, blaSHV-1, fosA6, oqxA1, oqxB6	ST65	pCG2111_KPC-3	Delirious, discharge
	K. pneumoniae			FK3018	2020.8.29	2020.9.9	2020.9.9	blood	ICU-2						blaKPC-3, blaSHV-1, fosA6, oqxA1, oqxB6	ST65	pCG2111_KPC-3	Delirious, discharge
7	S.marcescens	75	Female	CG2058	2020.9.23	2020.11.1	2021.1.7	sputum	ICU-2	Pneumonia	Yes	Yes		Type 2 diabetes mellitus	blaKPC-3, aac(6'), blaSRT	NA	pCG2111_KPC-3	Delirious, discharge
8	S.marcescens	88	Male	CG2036	2020.9.27	2020.10.2	2020.11.27	sputum	ICU-1	Pneumonia	Yes	Yes		Type 2 diabetes mellitus;Cerebral infarction	blaKPC-3, aac(6'), blaSRT	NA	pCG2111_KPC-3	Died
9	K. pneumoniae	86	Male	FK3112	2020.10.6	2021.1.25	2021.2.20	Urine	CCU	Cerebral infarction	Yes	Yes	Yes	Hypertension	blaKPC-3, blaSHV-27,fosA3, oqxA6, oqxB21	ST967	pFK3112-KPC-3	Delirious, discharge
10	S.marcescens	58	Female	CG2038	2020.10.15	2020.10.28	2020.10.28	sputum	ICU-2	Pneumonia	Yes			Type 2 diabetes mellitus	blaKPC-3, aac(6'), blaSRT	NA	pCG2111_KPC-3	Delirious, discharge
11	E.hormaechei	54	Female	CG2039	2020.10.22	2020.10.28	2020.10.30	bile	Hepatobiliary and Pancreatic Surgery 1	Cholecystitis				Gallstone	blaKPC-3, blaACT-35, fosA2,blaSHV-27, oqxA6, oqxB21	NA	pCG2111_KPC-3	Cured, discharged
12	S.marcescens	70	Male	CG2111	2021.1.6	2021.1.25	2021.1.26	sputum	ICU-2	Interstitial pneumonia	Yes			Coronary heart disease	blaKPC-3, aac(6'), blaSRT	NA	pCG2111_KPC-3	Delirious, discharge
13	S.marcescens	70	Male	CG2115	2021.1.24	2021.2.14	2021.2.14	blood	ICU-2	Pneumonia	Yes	Yes		Atrial fibrillation	blaKPC-3, aac(6'), blaSRT	NA	pCG2111_KPC-3	Delirious, discharge
14	S.marcescens	55	Male	CG2117	2021.1.29	2021.3.7	2021.3.7	sputum	ICU-2	Inhalation pneumonia	Yes	Yes	Yes	Esophageal hiatal hernia	blaKPC-3, aac(6'), blaSRT	NA	pCG2111_KPC-3	Delirious, discharge
15	S.marcescens	69	Male	CG2114	2021.2.2	2021.2.10	2021.2.14	sputum	Cardiology	Severe pneumonia	Yes			Chronic renal insufficiency	blaKPC-3, aac(6'), blaSRT	NA	pCG2111_KPC-3	improve, discharge
16	S.marcescens	80	Female	CG2124	2021.2.4	2021.4.15	2021.4.20	sputum	ICU-2	Pneumonia	Yes			Hypoproteinemia.	blaKPC-3, aac(6'), blaSRT	NA	pCG2111_KPC-3	Delirious, discharge
17	S.marcescens	39	Male	CG2119	2021.2.9	2021.3.8	2021.3.24	sputum	ICU-2	Inhalation pneumonia	Yes			Hypertension	blaKPC-3, aac(6'), blaSRT	NA	pCG2111_KPC-3	Improve, discharge
18	S.marcescens	54	Male	CG2118	2021.2.24	2021.3.8	2021.3.16	sputum	Cardiology	Pneumonia	Yes			Renal insufficiency	blaKPC-3, aac(6'), blaSRT	NA	pCG2111_KPC-3	Improve, discharge
19	S.marcescens	57	Male	CG2121	2021.3.23	2021.3.29	2021.4.28	sputum	EICU	Pneumonia	Yes			Epilepsy	blaKPC-3, aac(6'), blaSRT	NA	pCG2111_KPC-3	Improve, discharge
20	S.marcescens	65	Male	CG2123	2021.3.24	2021.4.2	2021.4.8	sputum	ICU-1	Pneumonia	Yes			Type 2 diabetes mellitus	blaKPC-3, aac(6'), blaSRT	NA	pCG2111_KPC-3	Improve, discharge
21	S.marcescens	73	Male	CG2137	2021.3.30	2021.6.2	2021.6.19	Puncture fluid	Hepatobiliary and Pancreatic Surgery 2 and EICU	Pancreatic cancer	Yes			Hypoproteinemia	blaKPC-3, aac(6'), blaSRT	NA	pCG2111_KPC-3	Delirious, discharge
22	E.hormaechei	77	Male	CG2126	2021.4.2	2021.4.2	2021.4.11	blood	Infectious Diseases	Infective fever	Yes			Cholangiocarcinoma	blaKPC-3, blaNDM-1, aadA2, aph(3'')-Ib, aph(6)-Id, catA2, blaACT-46, dfrA14, fosA7, lnu(F) , qnrS1, sul2, tet(D)	NA	pFK3112-KPC-3	Improve, discharge
23	S.marcescens	82	Female	CG2130	2021.4.9	2021.5.11	2021.6.6	sputum	EICU	Pneumonia	Yes	Yes		Cerebral infarction	blaKPC-3, aac(6'), blaSRT	NA	pCG2111_KPC-3	Died
24	S.marcescens	88	Male	CG2129	2021.4.18	2021.5.2	2021.51	sputum	Emergency	Pneumonia	Yes			Chronic obstructive pulmonary disease	blaKPC-3, aac(6'), blaSRT	NA	pCG2111_KPC-3	Discharge
